# Supplementary material for: Variation in colour markings of an unusual new Asprothrips species from China (Thysanoptera, Thripidae)
Source: Zookeys. 2017 Nov 23;(716):19–28. doi: 10.3897/zookeys.716.20952 (PMC5740449; doi:10.3897/zookeys.716.20952)
Supplement: XML Treatment for Asprothrips atermaculosus [file zookeys.716.20952-treatment1.xml]

<!DOCTYPE tp:taxon-treatment
  PUBLIC "-//TaxonX//DTD Taxonomic Treatment Publishing DTD v0 20100105//EN" "tax-treatment-NSO.dtd">
<tp:taxon-treatment xmlns:tp="http://www.plazi.org/taxpub"><tp:treatment-meta><kwd-group><label>Taxon classification</label><kwd><named-content xmlns:xlink="http://www.w3.org/1999/xlink" content-type="kingdom">Animalia</named-content></kwd><kwd><named-content xmlns:xlink="http://www.w3.org/1999/xlink" content-type="order">ORDO</named-content></kwd><kwd><named-content xmlns:xlink="http://www.w3.org/1999/xlink" content-type="family">FAMILIA</named-content></kwd></kwd-group><mixed-citation publication-type="journal"><person-group><name><surname>Wang</surname><given-names>Zhaohong</given-names></name><name><surname>Tong</surname><given-names>Xiaoli</given-names></name></person-group><article-title>Variation in colour markings of an unusual new <italic><tp:taxon-name><tp:taxon-name-part taxon-name-part-type="genus" reg="Asprothrips">Asprothrips</tp:taxon-name-part></tp:taxon-name></italic> species from China (<tp:taxon-name><tp:taxon-name-part taxon-name-part-type="order">Thysanoptera</tp:taxon-name-part></tp:taxon-name>, <tp:taxon-name><tp:taxon-name-part taxon-name-part-type="family">Thripidae</tp:taxon-name-part></tp:taxon-name>)</article-title><source>Zookeys</source><day>23</day><month>11</month><year>2017</year><volume>2017</volume><issue>716</issue><fpage>19</fpage><lpage>28</lpage><pub-id pub-id-type="doi">10.3897/zookeys.716.20952</pub-id></mixed-citation></tp:treatment-meta><tp:nomenclature><tp:taxon-name>
            <tp:taxon-name-part taxon-name-part-type="genus" reg="Asprothrips">Asprothrips</tp:taxon-name-part>
            <tp:taxon-name-part taxon-name-part-type="species" reg="atermaculosus">atermaculosus</tp:taxon-name-part>
            <object-id xmlns:xlink="http://www.w3.org/1999/xlink" content-type="zoobank" xlink:type="simple">http://zoobank.org/AEA30996-615F-4E7E-A000-21E3EC4AA61F</object-id>
          </tp:taxon-name><tp:taxon-status xmlns:xlink="http://www.w3.org/1999/xlink" xlink:type="simple">sp. n.</tp:taxon-status><xref ref-type="fig" rid="F2">Figs 2–5</xref><xref ref-type="fig" rid="F3">, 6–12</xref><xref ref-type="fig" rid="F4">, 13–16</xref></tp:nomenclature><tp:treatment-sec sec-type="material" id="SECID0EDFAC"><title>Material examined.</title><p>
            <bold>Holotype</bold> female (in <abbrev xmlns:xlink="http://www.w3.org/1999/xlink" xlink:title="South China Agricultural University" id="ABBRID0ELFAC" xlink:type="simple">SCAU</abbrev>): <bold>CHINA</bold>, Hunan province, Chaling County, Yunyangshan National Forest Park (<named-content xmlns:xlink="http://www.w3.org/1999/xlink" content-type="dwc:verbatimCoordinates" xlink:type="simple"><named-content content-type="geo-json" specific-use="{&#34;type&#34;:&#34;Point&#34;,&#34;coordinates&#34;:[113.505000,26.799444]}" id="NCID0EUFAC" xlink:type="simple">26°47'58"N, 113°30'18"E</named-content></named-content>, alt. 300m), collected from leaves of <italic><tp:taxon-name><tp:taxon-name-part taxon-name-part-type="genus" reg="Lophatherum">Lophatherum</tp:taxon-name-part> <tp:taxon-name-part taxon-name-part-type="species" reg="gracile">gracile</tp:taxon-name-part></tp:taxon-name></italic> (<tp:taxon-name><tp:taxon-name-part taxon-name-part-type="family">Poaceae</tp:taxon-name-part></tp:taxon-name>), 8.viii.2017, leg. Zhaohong Wang.</p><p>
            <bold>Paratypes</bold> (in <abbrev xmlns:xlink="http://www.w3.org/1999/xlink" xlink:title="South China Agricultural University" id="ABBRID0ENGAC" xlink:type="simple">SCAU</abbrev>): 20 females, 25 males, taken with holotype. Fujian province, Sanming City, Sanyuan National Forest Park (<named-content xmlns:xlink="http://www.w3.org/1999/xlink" content-type="dwc:verbatimCoordinates" xlink:type="simple"><named-content content-type="geo-json" specific-use="{&#34;type&#34;:&#34;Point&#34;,&#34;coordinates&#34;:[117.466667,26.166667]}" id="NCID0EUGAC" xlink:type="simple">26°10’N, 117°28’E</named-content></named-content>, alt. 200m), 21 females and 31 males from leaves of <italic><tp:taxon-name><tp:taxon-name-part taxon-name-part-type="genus" reg="Lophatherum">Lophatherum</tp:taxon-name-part> <tp:taxon-name-part taxon-name-part-type="species" reg="gracile">gracile</tp:taxon-name-part></tp:taxon-name></italic> (<tp:taxon-name><tp:taxon-name-part taxon-name-part-type="family">Poaceae</tp:taxon-name-part></tp:taxon-name>), 24.viii.2017, leg. Zhaohong Wang. Hunan province, Hengyang City, Mt. Hengshan (<named-content xmlns:xlink="http://www.w3.org/1999/xlink" content-type="dwc:verbatimCoordinates" xlink:type="simple"><named-content content-type="geo-json" specific-use="{&#34;type&#34;:&#34;Point&#34;,&#34;coordinates&#34;:[112.706111,26.272778]}" id="NCID0EMHAC" xlink:type="simple">26°16'22"N, 112°42'22"E</named-content></named-content>, alt. 530m), 2 females, collected from <italic><tp:taxon-name><tp:taxon-name-part taxon-name-part-type="genus" reg="Lophatherum">L.</tp:taxon-name-part> <tp:taxon-name-part taxon-name-part-type="species" reg="gracile">gracile</tp:taxon-name-part></tp:taxon-name></italic> (<tp:taxon-name><tp:taxon-name-part taxon-name-part-type="family">Poaceae</tp:taxon-name-part></tp:taxon-name>), 6.viii.2017, leg. Zhaohong Wang.</p></tp:treatment-sec><tp:treatment-sec sec-type="diagnosis" id="SECID0EBIAC"><title>Diagnosis.</title><p>Female body bicoloured, head, pronotum and antennal segments I–II brown; abdomen white except for the intra-population variation in the number and size of brown markings on the abdominal tergites I–VIII; fore wing white with two dark brown bands and the surface uniformly covered with microtrichia. Male body is similar to female in structure and colour pattern, but antennae white or yellowish white and the paired brown markings exist only in abdominal tergites I–II and VI; abdominal sternites III–VIII each with a small and oval pore plates.</p></tp:treatment-sec><tp:treatment-sec sec-type="description" id="SECID0EGIAC"><title>Description.</title><p>Female (macropterous) (Fig. <xref ref-type="fig" rid="F2">2</xref>). Body bicoloured, dark brown and white; head and pronotum dark brown; antennal segment I pale brown, II dark brown, III–VIII white (Fig. <xref ref-type="fig" rid="F3">7</xref>); pterothorax and all legs white; fore wing white with two dark brown bands submedially and apically (Fig. <xref ref-type="fig" rid="F3">9</xref>); abdomen white except for tergites I–II and VI stably with the paired dark brown markings laterally, but those on tergites III–V and VII–VIII are variable individually in numbers and size within the same population as showed as figures 3–4, tergite IX white with a pale brown tint and X white.</p><fig id="F2" position="float" orientation="portrait"><label>Figures 2–5.</label><caption><p>
                <italic><tp:taxon-name><tp:taxon-name-part taxon-name-part-type="genus" reg="Asprothrips">Asprothrips</tp:taxon-name-part> <tp:taxon-name-part taxon-name-part-type="species" reg="atermaculosus">atermaculosus</tp:taxon-name-part></tp:taxon-name></italic> sp. n. <bold>2</bold> female <bold>3</bold> male <bold>4</bold> variation of colour markings on abdominal tergites in “Sanming” population <bold>5</bold> variation of colour markings on abdominal tergites in “Chaling” population.</p></caption><graphic xmlns:xlink="http://www.w3.org/1999/xlink" xlink:href="zookeys-716-019-g002.jpg" position="float" orientation="portrait" xlink:type="simple" id="oo_170094.jpg"/></fig><fig id="F3" position="float" orientation="portrait"><label>Figures 6–12.</label><caption><p>
                <italic><tp:taxon-name><tp:taxon-name-part taxon-name-part-type="genus" reg="Asprothrips">Asprothrips</tp:taxon-name-part> <tp:taxon-name-part taxon-name-part-type="species" reg="atermaculosus">atermaculosus</tp:taxon-name-part></tp:taxon-name></italic> sp. n. <bold>6</bold> head &amp; pronotum <bold>7</bold> antenna of female <bold>8</bold> antenna of male <bold>9</bold> fore wing of female <bold>10</bold> fore wing of male <bold>11</bold> meso- and metanotum <bold>12</bold> lyre-shaped metathoracic endofurca, female</p></caption><graphic xmlns:xlink="http://www.w3.org/1999/xlink" xlink:href="zookeys-716-019-g003.jpg" position="float" orientation="portrait" xlink:type="simple" id="oo_170095.jpg"/></fig><p>
            <italic>Head</italic> (Fig. <xref ref-type="fig" rid="F3">6</xref>) approximately 2.0 times as wide as long; two pairs of minute ocellar setae present, pair II situated at middle between anterior ocellus and compound eye, pair III arising near anterior margin of posterior ocelli within ocellar triangle; four pairs of minute postocular setae present, first pair below the hind ocelli, second and third one near the compound eyes and fourth pair near the cheeks; vertex between eyes including ocellar triangle irregularly reticulate, occipital region of vertex reticulate with transverse dotted lines and internal granules within the reticules; cheeks serrated. Mouth cone short and rounded; maxillary palps three-segmented. Antennae 8-segmented (Fig. <xref ref-type="fig" rid="F3">7</xref>), antennal segment II large and globular with ridges on striae, III with a pedicel, III and IV each with a forked sense cone, V with a short simple outer sense cone, VI with three sense cones, inner one longest arising medially, reaching apex of segment VIII; microtrichia rows present on segments III–VI, III–V with three rows, VI with sparse microtrichia.</p><p>
            <italic>Pronotum</italic> (Fig. <xref ref-type="fig" rid="F3">6</xref>) approximately 2.0 times as wide as long, irregularly reticulate with numerous internal granules within the reticules; dorsal surface covered with approximately 26–32 short discal setae and four pairs of posteromarginal setae; ferna <!--PageBreak-->complete and narrower at middle. Mesonotum (Fig. <xref ref-type="fig" rid="F3">11</xref>) with transverse anastomosing striae without internal wrinkles or granules within the reticules, a pair of campaniform sensilla on anterior fourth, median setal pair situated submedially. Metanotum <!--PageBreak-->(Fig. <xref ref-type="fig" rid="F3">11</xref>) reticulate medially without granules within the reticules, median setae far back from anterior margin, campaniform sensilla present or absent. Metafurca bearing two lyre-shaped anterior arms extending into the mesothorax (Fig. <xref ref-type="fig" rid="F3">12</xref>). Fore wing uniformly covered with microtrichia (Fig. <xref ref-type="fig" rid="F3">9</xref>); fore wing apex with two long terminal setae, costa with 14–15 setae, first vein with 5–6 proximal and two distal setae, second vein with 4–5 setae; main posterior fringe hairs weakly wavy. Legs reticulate weakly; fore and mid tarsi 2-segmented, hind tarsus one-segmented; Hind tibiae with two apical stout setae.</p><p>
            <italic>Abdominal</italic> tergites I–VII smooth medially between setal pair S2, with transverse sculpture lines bearing microtrichia laterally; S1 setae (median pair) on abdominal tergites II to VII small, the distance between their basal pores much greater than their length; paired campaniform sensilla between setae S1 and S2, much closer to S2 on tergites II–VII (Fig. <xref ref-type="fig" rid="F4">13</xref>); VIII–IX entirely covered with transverse sculpture bearing microtrichia except for groove medially; VIII with posterior marginal comb of small microtrichia only at middle; posterior margin of IX medially with a pair of fine and pointed setae directed medially (Fig. <xref ref-type="fig" rid="F4">14</xref>); tergite X without longitudinal dorsal split. Abdominal sternites II–VII weakly reticulate; II with one pair of setae and III–VII each with three pairs on posterior margin.</p><fig id="F4" position="float" orientation="portrait"><label>Figures 13–16.</label><caption><p>
                <italic><tp:taxon-name><tp:taxon-name-part taxon-name-part-type="genus" reg="Asprothrips">Asprothrips</tp:taxon-name-part> <tp:taxon-name-part taxon-name-part-type="species" reg="atermaculosus">atermaculosus</tp:taxon-name-part></tp:taxon-name></italic> sp. n. <bold>13</bold> abdominal tergites IV–VI, female <bold>14</bold> abdominal tergites VII–X, female <bold>15</bold> abdominal tergites VI–X, male <bold>16</bold> abdominal sternites III–VIII, male</p></caption><graphic xmlns:xlink="http://www.w3.org/1999/xlink" xlink:href="zookeys-716-019-g004.jpg" position="float" orientation="portrait" xlink:type="simple" id="oo_170096.jpg"/></fig><p>
            <italic>Measurements</italic> (holotype female in microns). Total distended body length 960. Head length (width) 63 (122); eye length (width) 47 (32). Pronotum length (width) 79 (147). Length of antenna 182; length (width) of antennal segments I 15 (20), II 22 (24), III 30 (14), IV 30 (13), V 26 (13), VI 36 (12), VII 10 (4) and VIII 13 (3). Fore wing length 1250.</p><p>
            <bold>Male</bold> (macropterous) (Fig. <xref ref-type="fig" rid="F2">3</xref>). Similar to female in structure and colour except for following characters: antennal segments I–II yellowish white (Fig. <xref ref-type="fig" rid="F3">8</xref>); fore wing with two brown bands submedially and apically, but the apical one much shorter than that of the female (Fig. <xref ref-type="fig" rid="F3">10</xref>); the paired brown markings exist only in abdominal tergites I–II and VI and without any markings on other tergites (Figs <xref ref-type="fig" rid="F2">3</xref>, <xref ref-type="fig" rid="F4">15</xref>); abdominal sternites III–VIII each with a small and oval pore plates (Fig. <xref ref-type="fig" rid="F4">16</xref>).</p><p>
            <italic>Measurements</italic> (paratype male in microns). Total distended body length 840. Head length (width) 60 (110); eye length (width) 50 (32). Pronotum length (width) 76 (130). Length of antenna 173; length (width) of antennal segments I 15 (19), II 22 (22), III 30 (12), IV 30 (11), V 26 (12), VI 31 (11), VII 9 (4) and VIII 10 (3). Fore wing length 1090.</p></tp:treatment-sec><tp:treatment-sec sec-type="etymology" id="SECID0EWOAC"><title>Etymology.</title><p>The species name is an arbitrary combination of two Latin adjective, “<italic>ater</italic>” meaning black, and “<italic>maculosus</italic>” meaning spotted or markings, in reference to the abdominal tergites with many dark brown markings.</p></tp:treatment-sec><tp:treatment-sec sec-type="distribution" id="SECID0EAPAC"><title>Distribution.</title><p>China (Hunan, Fujian).</p></tp:treatment-sec><tp:treatment-sec sec-type="remarks" id="SECID0EFPAC"><title>Remarks.</title><p>This species can be distinguished from other members of the genus <italic><tp:taxon-name><tp:taxon-name-part taxon-name-part-type="genus" reg="Asprothrips">Asprothrips</tp:taxon-name-part></tp:taxon-name></italic> by the variable number and size of brown markings on the abdominal tergites (Figs <xref ref-type="fig" rid="F2">2–5</xref>). These dark brown markings are obviously not subintegumental pigment because they are present on specimens before and after treatment with NaOH. Intraspecific variation in colour and structure within and between populations is com<!--PageBreak-->mon in <tp:taxon-name><tp:taxon-name-part taxon-name-part-type="order">Thysanoptera</tp:taxon-name-part></tp:taxon-name> (<xref ref-type="bibr" rid="B6">Mound 2005b</xref>). Historically, it was not unusual for thrips taxonomists to describe one species under many different names because of failure to recognise such phenotypic plasticity (<xref ref-type="bibr" rid="B5">Mound 2005a</xref>). For example, <italic><tp:taxon-name><tp:taxon-name-part taxon-name-part-type="genus" reg="Ecacanthothrips">Ecacanthothrips</tp:taxon-name-part> <tp:taxon-name-part taxon-name-part-type="species" reg="tibialis">tibialis</tp:taxon-name-part></tp:taxon-name></italic> (Ashmead) had been given 18 different names (<xref ref-type="bibr" rid="B8">Palmer and Mound 1978</xref>). Similarly, <italic><tp:taxon-name><tp:taxon-name-part taxon-name-part-type="genus" reg="Frankliniella">Frankliniella</tp:taxon-name-part> <tp:taxon-name-part taxon-name-part-type="species" reg="occidentalis">occidentalis</tp:taxon-name-part></tp:taxon-name></italic> (Pergande), the Western flower thrips, has been reported to exist in three colour morphs, with light, dark, and bicoloured forms from different populations or seasons, resulting in at least 16 described species being placed as synonyms of <italic><tp:taxon-name><tp:taxon-name-part taxon-name-part-type="genus" reg="Frankliniella">F.</tp:taxon-name-part> <tp:taxon-name-part taxon-name-part-type="species" reg="occidentalis">occidentalis</tp:taxon-name-part></tp:taxon-name></italic> (<xref ref-type="bibr" rid="B7">Mound and Marullo 1996</xref>). Environmental conditions are probably of importance in determining such colour differences (<xref ref-type="bibr" rid="B5">Mound 2005a</xref>, <xref ref-type="bibr" rid="B6">b</xref>). However, <italic><tp:taxon-name><tp:taxon-name-part taxon-name-part-type="genus" reg="Asprothrips">A.</tp:taxon-name-part> <tp:taxon-name-part taxon-name-part-type="species" reg="atermaculosus">atermaculosus</tp:taxon-name-part></tp:taxon-name></italic> is unusual because the brown markings on III–V and VII–VIII of females vary in number and size within the same population. In this study, we collected mainly at Chaling (Hunan province) and Sanming (Fujian province) respectively, these two localities are approximately 400 km apart. In “Chaling” population, there are eight colour patterns of brown markings on tergites III–V in female (Fig. <xref ref-type="fig" rid="F2">5</xref>), whereas in the “Sanming” population there are 12 kinds of brown markings (Fig. <xref ref-type="fig" rid="F2">4</xref>). Despite this, the colour morph with paired markings on tergites I–VIII is dominant and found in both populations. Furthermore, the paired brown markings are stable in <!--PageBreak-->their presence on tergites I–II and VI in the sexes. Therefore, much is yet to be learnt about the biological significance of the variation in colour markings of this new species. Such variation also occurs in the female of <italic><tp:taxon-name><tp:taxon-name-part taxon-name-part-type="genus" reg="Asprothrips">A.</tp:taxon-name-part> <tp:taxon-name-part taxon-name-part-type="species" reg="bimaculatus">bimaculatus</tp:taxon-name-part></tp:taxon-name></italic> Michel &amp; Ryckewaert, which has a pair of dark brown markings on abdominal tergite VI (<xref ref-type="bibr" rid="B2">Michel and Ryckewaert 2014a</xref>, <xref ref-type="bibr" rid="B3">b</xref>), but in Chinese specimens, these markings are faded and only faintly visible (<xref ref-type="bibr" rid="B11">Tong et al. 2016</xref>).</p><!--PageBreak--></tp:treatment-sec><ref-list><ref id="B6"><mixed-citation xmlns:xlink="http://www.w3.org/1999/xlink" xlink:type="simple">
          <person-group><name name-style="western"><surname>Mound</surname><given-names>LA</given-names></name></person-group> (<year>2005b</year>) <article-title><tp:taxon-name><tp:taxon-name-part taxon-name-part-type="order">Thysanoptera</tp:taxon-name-part></tp:taxon-name>: Diversity and Interactions.</article-title> <source>Annual Review of Entomology</source> <volume>50</volume>: <fpage>247</fpage>–<lpage>69</lpage>. <ext-link xlink:type="simple" ext-link-type="doi" xlink:href="10.1146/annurev.ento.49.061802.123318">http://dx.doi.org/10.1146/annurev.ento.49.061802.123318</ext-link></mixed-citation></ref><ref id="B5"><mixed-citation xmlns:xlink="http://www.w3.org/1999/xlink" xlink:type="simple">
          <person-group><name name-style="western"><surname>Mound</surname><given-names>LA</given-names></name></person-group> (<year>2005a</year>) <article-title>Fighting, Flight and Fecundity: Behavioural Determinants of <tp:taxon-name><tp:taxon-name-part taxon-name-part-type="order">Thysanoptera</tp:taxon-name-part></tp:taxon-name> Structural Diversity,</article-title> In: <person-group><name name-style="western"><surname>Ananthakrishnan</surname><given-names>TN</given-names></name><name name-style="western"><surname>Whitman</surname><given-names>D</given-names></name></person-group> (<role>Eds</role>) <issue-title>Insects Phenotypic Plasticity, Science Publishers, Inc.</issue-title> <source>, Enfield, NH, USA</source>, <fpage>81</fpage>–<lpage>106</lpage>.</mixed-citation></ref><ref id="B8"><mixed-citation xmlns:xlink="http://www.w3.org/1999/xlink" xlink:type="simple">
          <person-group><name name-style="western"><surname>Palmer</surname><given-names>JM</given-names></name><name name-style="western"><surname>Mound</surname><given-names>LA</given-names></name></person-group> (<year>1978</year>) <article-title>Nine genera of fungus-feeding <tp:taxon-name><tp:taxon-name-part taxon-name-part-type="family">Phlaeothripidae</tp:taxon-name-part></tp:taxon-name> (<tp:taxon-name><tp:taxon-name-part taxon-name-part-type="order">Thysanoptera</tp:taxon-name-part></tp:taxon-name>) from the Oriental Region. Bulletin of the British Museum (Natural History). Ent.</article-title> <volume>37</volume>: <fpage>153</fpage>–<lpage>215</lpage>.</mixed-citation></ref><ref id="B7"><mixed-citation xmlns:xlink="http://www.w3.org/1999/xlink" xlink:type="simple">
          <person-group><name name-style="western"><surname>Mound</surname><given-names>LA</given-names></name><name name-style="western"><surname>Marullo</surname><given-names>R</given-names></name></person-group> (<year>1996</year>) <article-title>The Thrips of Central and South America: An Introduction.</article-title> <source>Memoirs on Entomology, International</source> <volume>6</volume>: <fpage>1</fpage>–<lpage>488</lpage>.</mixed-citation></ref><ref id="B2"><mixed-citation xmlns:xlink="http://www.w3.org/1999/xlink" xlink:type="simple">
          <person-group><name name-style="western"><surname>Michel</surname><given-names>B</given-names></name><name name-style="western"><surname>Ryckewaert</surname><given-names>P</given-names></name></person-group> (<year>2014a</year>) <article-title><italic><tp:taxon-name><tp:taxon-name-part taxon-name-part-type="genus">Asprothrips</tp:taxon-name-part> <tp:taxon-name-part taxon-name-part-type="species">bimaculatus</tp:taxon-name-part></tp:taxon-name></italic> sp. n. (<tp:taxon-name><tp:taxon-name-part taxon-name-part-type="family">Thripidae</tp:taxon-name-part></tp:taxon-name>, <tp:taxon-name><tp:taxon-name-part taxon-name-part-type="subfamily">Dendrothripinae</tp:taxon-name-part></tp:taxon-name>) from Martinique.</article-title> <source>Zootaxa</source> <volume>3793</volume>(<issue>4</issue>): <fpage>496</fpage>–<lpage>498</lpage>. <ext-link xlink:type="simple" ext-link-type="doi" xlink:href="10.11646/zootaxa.3793.4.7">http://dx.doi.org/10.11646/zootaxa.3793.4.7</ext-link></mixed-citation></ref><ref id="B3"><mixed-citation xmlns:xlink="http://www.w3.org/1999/xlink" xlink:type="simple">
          <person-group><name name-style="western"><surname>Michel</surname><given-names>B</given-names></name><name name-style="western"><surname>Ryckewaert</surname><given-names>P</given-names></name></person-group> (<year>2014b</year>) <article-title><italic><tp:taxon-name><tp:taxon-name-part taxon-name-part-type="genus">Asprothrips</tp:taxon-name-part> <tp:taxon-name-part taxon-name-part-type="species">bimaculatus</tp:taxon-name-part></tp:taxon-name></italic> sp. n. (<tp:taxon-name><tp:taxon-name-part taxon-name-part-type="family">Thripidae</tp:taxon-name-part></tp:taxon-name>, <tp:taxon-name><tp:taxon-name-part taxon-name-part-type="subfamily">Dendrothripinae</tp:taxon-name-part></tp:taxon-name>).</article-title> <source>Zootaxa</source> <volume>3821</volume>(<issue>4</issue>): <fpage>500</fpage>–<lpage>500</lpage>. <ext-link xlink:type="simple" ext-link-type="doi" xlink:href="10.11646/zootaxa.3821.4.9">http://dx.doi.org/10.11646/zootaxa.3821.4.9</ext-link></mixed-citation></ref><ref id="B11"><mixed-citation xmlns:xlink="http://www.w3.org/1999/xlink" xlink:type="simple">
          <person-group><name name-style="western"><surname>Tong</surname><given-names>XL</given-names></name><name name-style="western"><surname>Wang</surname><given-names>ZH</given-names></name><name name-style="western"><surname>Mirab-balou</surname><given-names>M</given-names></name></person-group> (<year>2016</year>) <article-title>Two new species and one new record of the genus <italic><tp:taxon-name><tp:taxon-name-part taxon-name-part-type="genus">Asprothrips</tp:taxon-name-part></tp:taxon-name></italic> (<tp:taxon-name><tp:taxon-name-part taxon-name-part-type="order">Thysanoptera</tp:taxon-name-part></tp:taxon-name>: <tp:taxon-name><tp:taxon-name-part taxon-name-part-type="family">Thripidae</tp:taxon-name-part></tp:taxon-name>) from China.</article-title> <source>Zootaxa</source> <volume>4061</volume>(<issue>2</issue>): <fpage>181</fpage>–<lpage>188</lpage>. <ext-link xlink:type="simple" ext-link-type="doi" xlink:href="10.11646/zootaxa.4061.2.8">http://doi.org/10.11646/zootaxa.4061.2.8</ext-link></mixed-citation></ref></ref-list></tp:taxon-treatment>
