# Supplementary material for: Variation in colour markings of an unusual new Asprothrips species from China (Thysanoptera, Thripidae)
Source: Zookeys. 2017 Nov 23;(716):19–28. doi: 10.3897/zookeys.716.20952 (PMC5740449; doi:10.3897/zookeys.716.20952)
Supplement: XML Treatment for Asprothrips fuscipennis [file zookeys.716.20952-treatment2.xml]

<!DOCTYPE tp:taxon-treatment
  PUBLIC "-//TaxonX//DTD Taxonomic Treatment Publishing DTD v0 20100105//EN" "tax-treatment-NSO.dtd">
<tp:taxon-treatment xmlns:tp="http://www.plazi.org/taxpub"><tp:treatment-meta><kwd-group><label>Taxon classification</label><kwd><named-content xmlns:xlink="http://www.w3.org/1999/xlink" content-type="kingdom">Animalia</named-content></kwd><kwd><named-content xmlns:xlink="http://www.w3.org/1999/xlink" content-type="order">ORDO</named-content></kwd><kwd><named-content xmlns:xlink="http://www.w3.org/1999/xlink" content-type="family">FAMILIA</named-content></kwd></kwd-group><mixed-citation publication-type="journal"><person-group><name><surname>Wang</surname><given-names>Zhaohong</given-names></name><name><surname>Tong</surname><given-names>Xiaoli</given-names></name></person-group><article-title>Variation in colour markings of an unusual new <italic><tp:taxon-name><tp:taxon-name-part taxon-name-part-type="genus" reg="Asprothrips">Asprothrips</tp:taxon-name-part></tp:taxon-name></italic> species from China (<tp:taxon-name><tp:taxon-name-part taxon-name-part-type="order">Thysanoptera</tp:taxon-name-part></tp:taxon-name>, <tp:taxon-name><tp:taxon-name-part taxon-name-part-type="family">Thripidae</tp:taxon-name-part></tp:taxon-name>)</article-title><source>Zookeys</source><day>23</day><month>11</month><year>2017</year><volume>2017</volume><issue>716</issue><fpage>19</fpage><lpage>28</lpage><pub-id pub-id-type="doi">10.3897/zookeys.716.20952</pub-id></mixed-citation></tp:treatment-meta><tp:nomenclature><tp:taxon-name>
            <tp:taxon-name-part taxon-name-part-type="genus" reg="Asprothrips">Asprothrips</tp:taxon-name-part>
            <tp:taxon-name-part taxon-name-part-type="species" reg="fuscipennis">fuscipennis</tp:taxon-name-part>
          </tp:taxon-name><tp:taxon-authority>Kudô</tp:taxon-authority><xref ref-type="fig" rid="F5">Figs 17–24</xref><!--PageBreak--><tp:nomenclature-citation-list><tp:nomenclature-citation><tp:taxon-name>
                <tp:taxon-name-part taxon-name-part-type="genus" reg="Asprothrips">Asprothrips</tp:taxon-name-part> <tp:taxon-name-part taxon-name-part-type="species" reg="fuscipennis">fuscipennis</tp:taxon-name-part></tp:taxon-name><comment>Kudô, 1984: 487</comment></tp:nomenclature-citation></tp:nomenclature-citation-list></tp:nomenclature><tp:treatment-sec sec-type="material" id="SECID0E1EAE"><title>Material examined.</title><p>
            <bold>CHINA</bold>, Jiangxi province, Jiujiang City, Mt. Lushan (<named-content xmlns:xlink="http://www.w3.org/1999/xlink" content-type="dwc:verbatimCoordinates" xlink:type="simple"><named-content content-type="geo-json" specific-use="{&#34;type&#34;:&#34;Point&#34;,&#34;coordinates&#34;:[115.971944,29.561389]}" id="NCID0EFFAE" xlink:type="simple">29°33'41"N, 115°58'19"E</named-content></named-content>), 12 females collected from leaves of <italic><tp:taxon-name><tp:taxon-name-part taxon-name-part-type="genus" reg="Ilex">Ilex</tp:taxon-name-part> <tp:taxon-name-part taxon-name-part-type="species" reg="crenata">crenata</tp:taxon-name-part></tp:taxon-name></italic> (<tp:taxon-name><tp:taxon-name-part taxon-name-part-type="family">Aquifoliaceae</tp:taxon-name-part></tp:taxon-name>), 9.xi.2015, leg. Xiaoli Tong.</p></tp:treatment-sec><tp:treatment-sec sec-type="diagnosis" id="SECID0E1FAE"><title>Diagnosis.</title><p>Female full winged and body brown except for all tarsi yellow (Fig. <xref ref-type="fig" rid="F5">17</xref>). Antennae 8-segmented (Fig. <xref ref-type="fig" rid="F5">23</xref>); segment II with a subbasal dorsal seta, segments III and IV paler than other segments and each with a forked sense cone, VI longer than IV. Pronotum, meso-and metanotum reticulate and without long setae (Figs <xref ref-type="fig" rid="F5">18</xref>, <xref ref-type="fig" rid="F5">19</xref>); tarsi all bi-segmented; fore wing without uniform covering of microtrichia (Fig. <xref ref-type="fig" rid="F5">24</xref>), first vein with 5–6 proximal and two distal setae, second vein with 7–9 setae; main posterior fringe hairs largely straight. Abdominal tergites I–VII smooth medially and reticulate laterally (Fig. <xref ref-type="fig" rid="F5">21</xref>); tergite VIII with posterior marginal comb of microtrichia, posterior margin of IX with a pair of long and fine setae medially (Fig. <xref ref-type="fig" rid="F5">20</xref>) and X with complete longitudinal dorsal split; abdominal sternites III–VII each with three pairs of setae at posterior margin (Fig. <xref ref-type="fig" rid="F5">22</xref>).</p><fig id="F5" position="float" orientation="portrait"><label>Figures 17–24.</label><caption><p>
                <italic><tp:taxon-name><tp:taxon-name-part taxon-name-part-type="genus" reg="Asprothrips">Asprothrips</tp:taxon-name-part> <tp:taxon-name-part taxon-name-part-type="species" reg="fuscipennis">fuscipennis</tp:taxon-name-part></tp:taxon-name></italic> Kudô, 1984, female. <bold>17</bold> female adult <bold>18</bold> head &amp; pronotum <bold>19</bold> meso- and metanotum <bold>20</bold> abdominal tergites VIII–X <bold>21</bold> abdominal tergites IV–VI <bold>22</bold> abdominal sternites VI–VII <bold>23</bold> antenna <bold>24</bold> fore wing.</p></caption><graphic xmlns:xlink="http://www.w3.org/1999/xlink" xlink:href="zookeys-716-019-g005.jpg" position="float" orientation="portrait" xlink:type="simple" id="oo_170097.jpg"/></fig></tp:treatment-sec><tp:treatment-sec sec-type="distribution" id="SECID0EIIAE"><title>Distribution.</title><p>Japan and China (Jiangxi).</p></tp:treatment-sec><tp:treatment-sec sec-type="remarks" id="SECID0ENIAE"><title>Remarks.</title><p>
            <italic><tp:taxon-name><tp:taxon-name-part taxon-name-part-type="genus" reg="Asprothrips">Asprothrips</tp:taxon-name-part> <tp:taxon-name-part taxon-name-part-type="species" reg="fuscipennis">fuscipennis</tp:taxon-name-part></tp:taxon-name></italic> Kudô is newly recorded from China in this study. Although <xref ref-type="bibr" rid="B13">Zhang and Tong (1988)</xref> reported this species from China, the specimens on which that record was based were subsequently described by <xref ref-type="bibr" rid="B11">Tong et al. (2016)</xref> as a new species, <italic><tp:taxon-name><tp:taxon-name-part taxon-name-part-type="genus" reg="Asprothrips">A.</tp:taxon-name-part> <tp:taxon-name-part taxon-name-part-type="species" reg="bucerus">bucerus</tp:taxon-name-part></tp:taxon-name></italic>. These two species are very similar in colouration and structure, but <italic><tp:taxon-name><tp:taxon-name-part taxon-name-part-type="genus" reg="Asprothrips"/><tp:taxon-name-part taxon-name-part-type="species" reg="fuscipennis">fuscipennis</tp:taxon-name-part></tp:taxon-name></italic> can be distinguished from <italic><tp:taxon-name><tp:taxon-name-part taxon-name-part-type="genus" reg="Asprothrips"/><tp:taxon-name-part taxon-name-part-type="species" reg="bucerus">bucerus</tp:taxon-name-part></tp:taxon-name></italic> by (1) antennal segment II with a sub-basal dorsal seta (this seta absent in <italic><tp:taxon-name><tp:taxon-name-part taxon-name-part-type="genus" reg="Asprothrips"/><tp:taxon-name-part taxon-name-part-type="species" reg="bucerus">bucerus</tp:taxon-name-part></tp:taxon-name></italic>); (2) antennal segment IV shorter than VI (segment IV longer than VI in <italic><tp:taxon-name><tp:taxon-name-part taxon-name-part-type="genus" reg="Asprothrips"/><tp:taxon-name-part taxon-name-part-type="species" reg="bucerus">bucerus</tp:taxon-name-part></tp:taxon-name></italic>); (3) posterior margin of tergite IX with a pair of long and fine setae medially (IX with a pair of short horn-like setae directed medially in <italic><tp:taxon-name><tp:taxon-name-part taxon-name-part-type="genus" reg="Asprothrips"/><tp:taxon-name-part taxon-name-part-type="species" reg="bucerus">bucerus</tp:taxon-name-part></tp:taxon-name></italic>), and (4) abdominal tergite X with complete longitudinal dorsal split (longitudinal dorsal split incomplete, divided only in distal half in <italic><tp:taxon-name><tp:taxon-name-part taxon-name-part-type="genus" reg="Asprothrips"/><tp:taxon-name-part taxon-name-part-type="species" reg="bucerus">bucerus</tp:taxon-name-part></tp:taxon-name></italic>).</p></tp:treatment-sec><ref-list><ref id="B13"><mixed-citation xmlns:xlink="http://www.w3.org/1999/xlink" xlink:type="simple">
          <person-group><name name-style="western"><surname>Zhang</surname><given-names>WQ</given-names></name><name name-style="western"><surname>Tong</surname><given-names>XL</given-names></name></person-group> (<year>1988</year>) <article-title>The Chinese species of tribe <tp:taxon-name><tp:taxon-name-part taxon-name-part-type="tribe">Dendrothripini</tp:taxon-name-part></tp:taxon-name> with descriptions of two new species (<tp:taxon-name><tp:taxon-name-part taxon-name-part-type="order">Thysanoptera</tp:taxon-name-part></tp:taxon-name>, <tp:taxon-name><tp:taxon-name-part taxon-name-part-type="family">Thripidae</tp:taxon-name-part></tp:taxon-name>).</article-title> <source>Entomotaxonomia</source> <volume>10</volume>(<issue>3–4</issue>): <fpage>275</fpage>–<lpage>282</lpage>. <ext-link xlink:type="simple" ext-link-type="uri" xlink:href="http://en.cnki.com.cn/Article_en/CJFDTotal-KCFL1988Z2029.htm">http://en.cnki.com.cn/Article_en/CJFDTotal-KCFL1988Z2029.htm</ext-link></mixed-citation></ref><ref id="B11"><mixed-citation xmlns:xlink="http://www.w3.org/1999/xlink" xlink:type="simple">
          <person-group><name name-style="western"><surname>Tong</surname><given-names>XL</given-names></name><name name-style="western"><surname>Wang</surname><given-names>ZH</given-names></name><name name-style="western"><surname>Mirab-balou</surname><given-names>M</given-names></name></person-group> (<year>2016</year>) <article-title>Two new species and one new record of the genus <italic><tp:taxon-name><tp:taxon-name-part taxon-name-part-type="genus">Asprothrips</tp:taxon-name-part></tp:taxon-name></italic> (<tp:taxon-name><tp:taxon-name-part taxon-name-part-type="order">Thysanoptera</tp:taxon-name-part></tp:taxon-name>: <tp:taxon-name><tp:taxon-name-part taxon-name-part-type="family">Thripidae</tp:taxon-name-part></tp:taxon-name>) from China.</article-title> <source>Zootaxa</source> <volume>4061</volume>(<issue>2</issue>): <fpage>181</fpage>–<lpage>188</lpage>. <ext-link xlink:type="simple" ext-link-type="doi" xlink:href="10.11646/zootaxa.4061.2.8">http://doi.org/10.11646/zootaxa.4061.2.8</ext-link></mixed-citation></ref></ref-list></tp:taxon-treatment>
